# Supplementary material for: Hypoxia enhances antibody‐dependent dengue virus infection
Source: EMBO J. 2017 Mar 20;36(10):1348–63. doi: 10.15252/embj.201695642 (PMC5430213; doi:10.15252/embj.201695642)
Supplement: Supplementary file 3 — Movie EV1 [file EMBJ-36-1348-s003.zip]

Archive with 2 entries (2 files):
- Movie_EV1.mp4
- Movie_EV1_Legend.docx
