# Supplementary material for: Hypoxia enhances antibody‐dependent dengue virus infection
Source: EMBO J. 2017 Mar 20;36(10):1348–63. doi: 10.15252/embj.201695642 (PMC5430213; doi:10.15252/embj.201695642)
Supplement: Supplementary file 4 — Source Data for Expanded View [file EMBJ-36-1348-s008.zip]

Archive with 4 entries (3 files):
- Source_Data_EV_Figures/
- Source_Data_EV_Figures/.DS_Store
- Source_Data_EV_Figures/Source_Data_FigureEV2.pdf
- Source_Data_EV_Figures/Source_Data_FigureEV5.pdf
