# Supplementary material for: Hypoxia enhances antibody‐dependent dengue virus infection
Source: EMBO J. 2017 Mar 20;36(10):1348–63. doi: 10.15252/embj.201695642 (PMC5430213; doi:10.15252/embj.201695642)
Supplement: Supplementary file 7 — Source Data for Figure 3 [file EMBJ-36-1348-s005.zip]

Archive with 5 entries (4 files):
- Source_data_for_Figure3/
- Source_data_for_Figure3/.DS_Store
- Source_data_for_Figure3/Figure_3_Source_Data.pdf
- Source_data_for_Figure3/Source_Data_Figure3_legend.docx
- Source_data_for_Figure3/Source_Data_for_Figure3.mp4
